# Supplementary material for: Impacts of COVID-19 on Air Quality through Traffic Reduction
Source: Int J Environ Res Public Health. 2022 Feb 2;19(3):1718. doi: 10.3390/ijerph19031718 (PMC8834776; doi:10.3390/ijerph19031718)
Supplement: Supplementary file 1 [file ijerph-19-01718-s001.zip]

Archive with 1 entries (1 files):
- ijerph-1531866-supplementary.pdf
